# Supplementary material for: Cost-Effectiveness of Adjuvanted Influenza Vaccine Compared with Standard and High-Dose Influenza Vaccines for Persons Aged ≥50 Years in Spain
Source: Vaccines (Basel). 2025 Mar 19;13(3):323. doi: 10.3390/vaccines13030323 (PMC11945739; doi:10.3390/vaccines13030323)
Supplement: Supplementary file 1 [file vaccines-13-00323-s001.zip]

Archive with 1 entries (1 files):
- vaccines-3459963-supplementary.pdf
